# Supplementary material for: Exceptionally gigantic aurora in the polar cap on a day when the solar wind almost disappeared
Source: Sci Adv. 2024 Jun 21;10(25):eadn5276. doi: 10.1126/sciadv.adn5276 (PMC11192072; doi:10.1126/sciadv.adn5276)
Supplement: Supplementary file 2 — Movies S1 and S2 [file sciadv.adn5276_movies_s1_and_s2.zip]

Archive with 2 entries (2 files):
- adn5276_movie_s1.mp4
- adn5276_movie_s2.mp4
